# Supplementary material for: The intricate pathogenicity of Group A Streptococcus: A comprehensive update
Source: Virulence. 2024 Oct 7;15(1):2412745. doi: 10.1080/21505594.2024.2412745 (PMC11542602; doi:10.1080/21505594.2024.2412745)
Supplement: 240808_GAS_virulence_factors_Table -S1.xlsx [file KVIR_A_2412745_SM0639.xlsx]

## Sheet: Blad1
Virulence factor	Figure	Reference 1	Ref2	Ref3	Ref4	Ref5	Ref6	Ref7	Ref8	Ref9	Ref10	Ref11	Ref12	Ref13	Ref14	Ref15
M-protein	1, 2	M.R. Davies, L. McIntyre, A. Mutreja, J.A. Lacey, J.A. Lees, R.J. Towers et al., Atlas of group A streptococcal vaccine candidates compiled using large-scale comparative genomics, Nat. Genet. 51 (2019), pp. 1035–1043.	G.E. Nelson, T. Pondo, K.-A. Toews, M.M. Farley, M.L. Lindegren, R. Lynfield et al., Epidemiology of Invasive Group A Streptococcal Infections in the United States, 2005-2012, Clin. Infect. Dis. 63 (2016), pp. 478–486.	Identification of the Streptococcal M Protein Binding Site on Membrane Cofactor Protein (CD46). 2002.	A.E. Bryant, S.M. Hayes-Schroer and D.L. Stevens, M type 1 and 3 group A streptococci stimulate tissue factor-mediated procoagulant activity in human monocytes and endothelial cells, Infect. Immun. 71 (2003), pp. 1903–1910.	S. Jones, N.J. Moreland, M. Zancolli, J. Raynes, J.M.S. Loh, P.R. Smeesters et al., Development of an opsonophagocytic killing assay for group a streptococcus, Vaccine 36 (2018), pp. 3756–3763.	LaRock CN, Döhrmann S, Todd J, Corriden R, Olson J, Johannssen T, Lepenies B, Gallo RL, Ghosh P, Nizet V. Group A Streptococcal M1 Protein Sequesters Cathelicidin to Evade Innate Immune Killing. Cell Host Microbe. 2015 Oct 14;18(4):471-7. doi: 10.1016/j.chom.2015.09.004. PMID: 26468750; PMCID: PMC4636435.	S. Döhrmann, C.N. LaRock, E.L. Anderson, J.N. Cole, B. Ryali, C. Stewart et al., Group A Streptococcal M1 Protein Provides Resistance against the Antimicrobial Activity of Histones, Sci. Rep. 7 (2017), pp. 43039.	E. Hertzén, L. Johansson, R. Wallin, H. Schmidt, M. Kroll, A.P. Rehn et al., M1 protein-dependent intracellular trafficking promotes persistence and replication of Streptococcus pyogenes in macrophages, J. Innate Immun. 2 (2010), pp. 534–545.	P. Thulin, L. Johansson, D.E. Low, B.S. Gan, M. Kotb, A. McGeer et al., Viable group A streptococci in macrophages during acute soft tissue infection, PLoS Med. 3 (2006), pp. e53.	O. Shannon, E. Hertzén, A. Norrby-Teglund, M. Mörgelin, U. Sjöbring and L. Björck, Severe streptococcal infection is associated with M protein-induced platelet activation and thrombus formation, Mol. Microbiol. 65 (2007), pp. 1147–1157.	F. Palm, K. Sjöholm, J. Malmström and O. Shannon, Complement Activation Occurs at the Surface of Platelets Activated by Streptococcal M1 Protein and This Results in Phagocytosis of Platelets, J. Immunol. 202 (2019), pp. 503–513.	F. Palm, S. Chowdhury, S. Wettemark, J. Malmström, L. Happonen and O. Shannon, Distinct Serotypes of Streptococcal M Proteins Mediate Fibrinogen-Dependent Platelet Activation and Proinflammatory Effects, Infect. Immun. 90 (2022), pp. e0046221.	L.I. Påhlman, A.I. Olin, J. Darenberg, M. Mörgelin, M. Kotb, H. Herwald et al., Soluble M1 protein of Streptococcus pyogenes triggers potent T cell activation, Cell. Microbiol. 10 (2008), pp. 404–414.	C. Cywes and M.R. Wessels, Group A Streptococcus tissue invasion by CD44-mediated cell signalling, Nature 414 (2001), pp. 648–652.	C. Cywes, I. Stamenkovic and M.R. Wessels, CD44 as a receptor for colonization of the pharynx by group A Streptococcus, J. Clin. Invest. 106 (2000), pp. 995–1002.
HA capsule	1, 2	C. Cywes and M.R. Wessels, Group A Streptococcus tissue invasion by CD44-mediated cell signalling, Nature 414 (2001), pp. 648–652.	J.N. Cole, R.K. Aziz, K. Kuipers, A.M. Timmer, V. Nizet and N.M. van Sorge, A conserved UDP-glucose dehydrogenase encoded outside the hasABC operon contributes to capsule biogenesis in group A Streptococcus, J. Bacteriol. 194 (2012), pp. 6154–6161.	A. Henningham, M. Yamaguchi, R.K. Aziz, K. Kuipers, C.Z. Buffalo, S. Dahesh et al., Mutual exclusivity of hyaluronan and hyaluronidase in invasive group A Streptococcus, J. Biol. Chem. 289 (2014), pp. 32303–32315.	Y.-H. Chen, S.-H. Li, Y.-C. Yang, S.-H. Hsu, V. Nizet and Y.-C. Chang, T4 Pili Promote Colonization and Immune Evasion Phenotypes of Nonencapsulated M4 Streptococcus pyogenes, MBio 11 (2020), .	C.E. Turner, M.T.G. Holden, B. Blane, C. Horner, S.J. Peacock and S. Sriskandan, The Emergence of Successful Streptococcus pyogenes Lineages through Convergent Pathways of Capsule Loss and Recombination Directing High Toxin Expression, MBio 10 (2019), .	I. Secundino, A. Lizcano, K.M. Roupé, X. Wang, J.N. Cole, J. Olson et al., Host and pathogen hyaluronan signal through human siglec-9 to suppress neutrophil activation, J. Mol. Med. 94 (2016), pp. 219–233.	N.N. Lynskey, S. Banerji, L.A. Johnson, K.A. Holder, M. Reglinski, P.A.C. Wing et al., Rapid Lymphatic Dissemination of Encapsulated Group A Streptococci via Lymphatic Vessel Endothelial Receptor-1 Interaction, PLoS Pathog. 11 (2015), pp. e1005137.	M.K. Siggins, N.N. Lynskey, L.E. Lamb, L.A. Johnson, K.K. Huse, M. Pearson et al., Extracellular bacterial lymphatic metastasis drives Streptococcus pyogenes systemic infection, Nat. Commun. 11 (2020), pp. 4697.	L.E. Lamb, M.K. Siggins, C. Scudamore, W. Macdonald, C.E. Turner, N.N. Lynskey et al., Impact of contusion injury on intramuscular emm1 group a streptococcus infection and lymphatic spread, Virulence 9 (2018), pp. 1074–1084.
Fibronectin-binding proteins	2	L. Baldassarri, R. Creti, M. Imperi, S. Recchia, M. Pataracchia and G. Orefici, Detection of genes encoding internalization-associated proteins in Streptococcus pyogenes isolates from patients with invasive diseases and asymptomatic carriers, J. Clin. Microbiol. 45 (2007), pp. 1284–1287.
Collagen-binding proteins	2
SLO	1, 2	S. Uchiyama, S. Döhrmann, A.M. Timmer, N. Dixit, M. Ghochani, T. Bhandari et al., Streptolysin O Rapidly Impairs Neutrophil Oxidative Burst and Antibacterial Responses to Group A Streptococcus, Front. Immunol. 6 (2015), pp. 581.	M. O’Seaghdha and M.R. Wessels, Streptolysin O and its co-toxin NAD-glycohydrolase protect group A Streptococcus from Xenophagic killing, PLoS Pathog. 9 (2013), pp. e1003394.	A.M. Timmer, J.C. Timmer, M.A. Pence, L.-C. Hsu, M. Ghochani, T.G. Frey et al., Streptolysin O promotes group A Streptococcus immune evasion by accelerated macrophage apoptosis, J. Biol. Chem. 284 (2009), pp. 862–871.	Shewell LK, Day CJ, Jen FE, Haselhorst T, Atack JM, Reijneveld JF, Everest-Dass A, James DBA, Boguslawski KM, Brouwer S, Gillen CM, Luo Z, Kobe B, Nizet V, von Itzstein M, Walker MJ, Paton AW, Paton JC, Torres VJ, Jennings MP. All major cholesterol-dependent cytolysins use glycans as cellular receptors. Sci Adv. 2020 May 22;6(21):eaaz4926. doi: 10.1126/sciadv.aaz4926. PMID: 32494740; PMCID: PMC72…	A.M. O’Neill, T.L.M. Thurston and D.W. Holden, Cytosolic Replication of Group A Streptococcus in Human Macrophages, MBio 7 (2016), pp. e00020–16.	C.E. Turner, M.T.G. Holden, B. Blane, C. Horner, S.J. Peacock and S. Sriskandan, The Emergence of Successful Streptococcus pyogenes Lineages through Convergent Pathways of Capsule Loss and Recombination Directing High Toxin Expression, MBio 10 (2019), .	A. Weckel, T. Guilbert, C. Lambert, C. Plainvert, F. Goffinet, C. Poyart et al., Streptococcus pyogenes infects human endometrium by limiting the innate immune response, J. Clin. Invest. 131 (2021), .	A.E. Bryant, C.R. Bayer, R.Y.Z. Chen, P.H. Guth, R.J. Wallace and D.L. Stevens, Vascular Dysfunction and Ischemic Destruction of Tissue in Streptococcus pyogenes Infection: The Role of Streptolysin O–Induced Platelet/Neutrophil Complexes, J. Infect. Dis. 192 (2005), pp. 1014–1022.
SLS	1, 2	D.L. Higashi, N. Biais, D.L. Donahue, J.A. Mayfield, C.R. Tessier, K. Rodriguez et al., Activation of band 3 mediates group A Streptococcus streptolysin S-based beta-haemolysis, Nat Microbiol 1 (2016), pp. 15004.	F.A. Pinho-Ribeiro, B. Baddal, R. Haarsma, M. O’Seaghdha, N.J. Yang, K.J. Blake et al., Blocking Neuronal Signaling to Immune Cells Treats Streptococcal Invasive Infection, Cell 173 (2018), pp. 1083–1097.e22.	Hammers DE, Donahue DL, Tucker ZD, Ashfeld BL, Ploplis VA, Castellino FJ, Lee SW. Streptolysin S targets the sodium-bicarbonate cotransporter NBCn1 to induce inflammation and cytotoxicity in human keratinocytes during Group A Streptococcal infection. Front Cell Infect Microbiol. 2022 Nov 1;12:1002230. doi: 10.3389/fcimb.2022.1002230. PMID: 36389147; PMCID: PMC9663810.
SpeA	1, 2	H. Bergsten, M.B. Madsen, F. Bergey, O. Hyldegaard, S. Skrede, P. Arnell et al., Correlation Between Immunoglobulin Dose Administered and Plasma Neutralization of Streptococcal Superantigens in Patients With Necrotizing Soft Tissue Infections, Clin. Infect. Dis. 71 (2020), pp. 1772–1775.	S. Chatellier, N. Ihendyane, R.G. Kansal, F. Khambaty, H. Basma, A. Norrby-Teglund et al., Genetic relatedness and superantigen expression in group A streptococcus serotype M1 isolates from patients with severe and nonsevere invasive diseases, Infect. Immun. 68 (2000), pp. 3523–3534.	A. Norrby-Teglund, S. Chatellier, D.E. Low, A. McGeer, K. Green and M. Kotb, Host variation in cytokine responses to superantigens determine the severity of invasive group A streptococcal infection, Eur. J. Immunol. 30 (2000), pp. 3247–3255.	H. Basma, A. Norrby-Teglund, Y. Guedez, A. McGeer, D.E. Low, O. El-Ahmedy et al., Risk factors in the pathogenesis of invasive group A streptococcal infections: role of protective humoral immunity, Infect. Immun. 67 (1999), pp. 1871–1877.	K.J. Kasper, J.J. Zeppa, A.T. Wakabayashi, S.X. Xu, D.M. Mazzuca, I. Welch et al., Bacterial superantigens promote acute nasopharyngeal infection by Streptococcus pyogenes in a human MHC Class II-dependent manner, PLoS Pathog. 10 (2014), pp. e1004155.	J.J. Zeppa, K.J. Kasper, I. Mohorovic, D.M. Mazzuca, S.M.M. Haeryfar and J.K. McCormick, Nasopharyngeal infection by Streptococcus pyogenes requires superantigen-responsive Vβ-specific T cells, Proc. Natl. Acad. Sci. U. S. A. 114 (2017), pp. 10226–10231.	J. Emgård, H. Bergsten, J.K. McCormick, I. Barrantes, S. Skrede, J.K. Sandberg et al., MAIT Cells Are Major Contributors to the Cytokine Response in Group A Streptococcal Toxic Shock Syndrome, Proc. Natl. Acad. Sci. U. S. A. 116 (2019), pp. 25923–25931.	F.J. Davies, C. Olme, N.N. Lynskey, C.E. Turner and S. Sriskandan, Streptococcal superantigen-induced expansion of human tonsil T cells leads to altered T follicular helper cell phenotype, B cell death and reduced immunoglobulin release, Clinical & Experimental Immunology 197 (2019), pp. 83–94.
SpeB	1, 2	C.N. LaRock, J. Todd, D.L. LaRock, J. Olson, A.J. O’Donoghue, A.A.B. Robertson et al., IL-1β is an innate immune sensor of microbial proteolysis, Sci Immunol 1 (2016), .	D.L. LaRock, R. Russell, A.F. Johnson, S. Wilde and C.N. LaRock, Group A Streptococcus Infection of the Nasopharynx Requires Proinflammatory Signaling through the Interleukin-1 Receptor, Infect. Immun. 88 (2020), .	R.J. Olsen, A. Raghuram, C. Cantu, M.H. Hartman, F.E. Jimenez, S. Lee et al., The majority of 9,729 group A streptococcus strains causing disease secrete SpeB cysteine protease: pathogenesis implications, Infect. Immun. 83 (2015), pp. 4750–4758.	K.E. Carothers, Z. Liang, J. Mayfield, D.L. Donahue, M. Lee, B. Boggess et al., The streptococcal protease SpeB antagonizes the biofilms of the human pathogen Staphylococcus aureus USA300 through cleavage of the staphylococcal SdrC protein, J. Bacteriol. 202 (2020), .	T. Sumitomo, Y. Mori, Y. Nakamura, M. Honda-Ogawa, S. Nakagawa, M. Yamaguchi et al., Streptococcal Cysteine Protease-Mediated Cleavage of Desmogleins Is Involved in the Pathogenesis of Cutaneous Infection, Front. Cell. Infect. Microbiol. 8 (2018), pp. 10.	A. Egesten, A.I. Olin, H.M. Linge, M. Yadav, M. Mörgelin, A. Karlsson et al., SpeB of Streptococcus pyogenes differentially modulates antibacterial and receptor activating properties of human chemokines, PLoS One 4 (2009), pp. e4769.	R.J. Edwards, M. Pyzio, M. Gierula, C.E. Turner, V.B. Abdul-Salam and S. Sriskandan, Proteomic analysis at the sites of clinical infection with invasive Streptococcus pyogenes, Sci. Rep. 8 (2018), pp. 5950.	W. Deng, Y. Bai, F. Deng, Y. Pan, S. Mei, Z. Zheng et al., Streptococcal pyrogenic exotoxin B cleaves GSDMA and triggers pyroptosis, Nature 602 (2022), pp. 496–502.	D.L. LaRock, A.F. Johnson, S. Wilde, J.S. Sands, M.P. Monteiro and C.N. LaRock, Group A Streptococcus induces GSDMA-dependent pyroptosis in keratinocytes, Nature 605 (2022), pp. 527–531.	J.L. Woehl, S. Kitamura, N. Dillon, Z. Han, L.J. Edgar, V. Nizet et al., An Irreversible Inhibitor to Probe the Role of Streptococcus pyogenes Cysteine Protease SpeB in Evasion of Host Complement Defenses, ACS Chem. Biol. 15 (2020), pp. 2060–2069.
SpeC
SpeD
SpeF
SpeG
SpeH
SpeJ
SpeK
SpeL
SpeM
SpeQ		M. Reglinski, S. Sriskandan and C.E. Turner, Identification of two new core chromosome-encoded superantigens in Streptococcus pyogenes; speQ and speR, J. Infect. 78 (2019), pp. 358–363.
SpeR		M. Reglinski, S. Sriskandan and C.E. Turner, Identification of two new core chromosome-encoded superantigens in Streptococcus pyogenes; speQ and speR, J. Infect. 78 (2019), pp. 358–363.
SSA
SmeZ	2
SpyCEP	1, 2	A.S. Zinkernagel, A.M. Timmer, M.A. Pence, J.B. Locke, J.T. Buchanan, C.E. Turner et al., The IL-8 protease SpyCEP/ScpC of group A Streptococcus promotes resistance to neutrophil killing, Cell Host Microbe 4 (2008), pp. 170–178.	S. McKenna, E. Malito, S.L. Rouse, F. Abate, G. Bensi, E. Chiarot et al., Structure, dynamics and immunogenicity of a catalytically inactive CXC chemokine-degrading protease SpyCEP from Streptococcus pyogenes, Comput. Struct. Biotechnol. J. 18 (2020), pp. 650–660.	A.T. Soderholm, T.C. Barnett, O. Korn, T. Rivera-Hernandez, L.M. Seymour, B.L. Schulz et al., Group A Streptococcus M1T1 Intracellular Infection of Primary Tonsil Epithelial Cells Dampens Levels of Secreted IL-8 Through the Action of SpyCEP, Front. Cell. Infect. Microbiol. 8 (2018), pp. 160.	J. Goldblatt, R.A. Lawrenson, L. Muir, S. Dattani, A. Hoffland, T. Tsuchiya et al., A Requirement for Neutrophil Glycosaminoglycans in Chemokine:Receptor Interactions Is Revealed by the Streptococcal Protease SpyCEP, J. Immunol. 202 (2019), pp. 3246–3255.
ScpA	2	N.N. Lynskey, M. Reglinski, D. Calay, M.K. Siggins, J.C. Mason, M. Botto et al., Multi-functional mechanisms of immune evasion by the streptococcal complement inhibitor C5a peptidase, PLoS Pathog. 13 (2017), pp. e1006493.	H.-S. Park and P.P. Cleary, Active and passive intranasal immunizations with streptococcal surface protein C5a peptidase prevent infection of murine nasal mucosa-associated lymphoid tissue, a functional homologue of human tonsils, Infect. Immun. 73 (2005), pp. 7878–7886.
SpnA
Scl-1	2	S. Döhrmann, S. Anik, J. Olson, E.L. Anderson, N. Etesami, H. No et al., Role for streptococcal collagen-like protein 1 in M1T1 group A Streptococcus resistance to neutrophil extracellular traps, Infect. Immun. 82 (2014), pp. 4011–4020.
Streptokinase	2	Y.A. Ayinuola, T. Brito-Robinson, O. Ayinuola, J.E. Beck, D. Cruz-Topete, S.W. Lee et al., Streptococcus co-opts a conformational lock in human plasminogen to facilitate streptokinase cleavage and bacterial virulence, J. Biol. Chem. 296 (2021), pp. 100099.	Y.A. Ayinuola, S. Tjia-Fleck, B.M. Readnour, Z. Liang, O. Ayinuola, L.N. Paul et al., Relationships Between Plasminogen-Binding M-Protein and Surface Enolase for Human Plasminogen Acquisition and Activation in Streptococcus pyogenes, Front. Microbiol. 13 (2022), pp. 905670.	H. Sun, U. Ringdahl, J.W. Homeister, W.P. Fay, N.C. Engleberg, A.Y. Yang et al., Plasminogen is a critical host pathogenicity factor for group A streptococcal infection, Science 305 (2004), pp. 1283–1286.	. Rox, R. Jansen, T.G. Loof, C.M. Gillen, S. Bernecker, M.J. Walker et al., Linoleic and palmitoleic acid block streptokinase-mediated plasminogen activation and reduce severity of invasive group A streptococcal infection, Sci. Rep. 7 (2017), pp. 11798.
Sda1	2	J.T. Buchanan, A.J. Simpson, R.K. Aziz, G.Y. Liu, S.A. Kristian, M. Kotb et al., DNase expression allows the pathogen group A Streptococcus to escape killing in neutrophil extracellular traps, Curr. Biol. 16 (2006), pp. 396–400.	S. Uchiyama, F. Andreoni, R.A. Schuepbach, V. Nizet and A.S. Zinkernagel, DNase Sda1 allows invasive M1T1 Group A Streptococcus to prevent TLR9-dependent recognition, PLoS Pathog. 8 (2012), pp. e1002736.
Spd1	2
DNAse
NADase		M. O’Seaghdha and M.R. Wessels, Streptolysin O and its co-toxin NAD-glycohydrolase protect group A Streptococcus from Xenophagic killing, PLoS Pathog. 9 (2013), pp. e1003394.	P. Kachroo, J.M. Eraso, S.B. Beres, R.J. Olsen, L. Zhu, W. Nasser et al., Integrated analysis of population genomics, transcriptomics and virulence provides novel insights into Streptococcus pyogenes pathogenesis, Nat. Genet. 51 (2019), pp. 548–559.
LTA
Fibronectin
GAC	2	N.M. van Sorge, J.N. Cole, K. Kuipers, A. Henningham, R.K. Aziz, A. Kasirer-Friede et al., The classical lancefield antigen of group a Streptococcus is a virulence determinant with implications for vaccine design, Cell Host Microbe 15 (2014), pp. 729–740.	A. Henningham, M.R. Davies, S. Uchiyama, N.M. van Sorge, S. Lund, K.T. Chen et al., Virulence Role of the GlcNAc Side Chain of the Lancefield Cell Wall Carbohydrate Antigen in Non-M1-Serotype Group A Streptococcus, MBio 9 (2018), .
SIC	1, 2	N.P. Hoe, P. Kordari, R. Cole, M. Liu, T. Palzkill, W. Huang et al., Human immune response to streptococcal inhibitor of complement, a serotype M1 group A Streptococcus extracellular protein involved in epidemics, J. Infect. Dis. 182 (2000), pp. 1425–1436.	L.K.K. Tan, M. Reglinski, D. Teo, N. Reza, L.E.M. Lamb, V. Nageshwaran et al., Vaccine-induced, but not natural immunity, against the Streptococcal inhibitor of complement protects against invasive disease, NPJ Vaccines 6 (2021), pp. 62.	R.J. Edwards, M. Pyzio, M. Gierula, C.E. Turner, V.B. Abdul-Salam and S. Sriskandan, Proteomic analysis at the sites of clinical infection with invasive Streptococcus pyogenes, Sci. Rep. 8 (2018), pp. 5950.
S protein		I.H. Wierzbicki, A. Campeau, D. Dehaini, M. Holay, X. Wei, T. Greene et al., Group A Streptococcal S Protein Utilizes Red Blood Cells as Immune Camouflage and Is a Critical Determinant for Immune Evasion, Cell Rep. 29 (2019), pp. 2979–2989.e15.
IdeS	1	P. Akesson, L. Moritz, M. Truedsson, B. Christensson and U. von Pawel-Rammingen, IdeS, a highly specific immunoglobulin G (IgG)-cleaving enzyme from Streptococcus pyogenes, is inhibited by specific IgG antibodies generated during infection, Infect. Immun. 74 (2006), pp. 497–503.	C.A.Q. Karlsson, S. Järnum, L. Winstedt, C. Kjellman, L. Björck, A. Linder et al., Infection and the Human Proteome with a Special Focus on the Immunoglobulin G-cleaving Enzyme IdeS, Mol. Cell. Proteomics 17 (2018), pp. 1097–1111.
EndoS		M. Collin and A. Olsén, EndoS, a novel secreted protein from Streptococcus pyogenes with endoglycosidase activity on human IgG, EMBO J. 20 (2001), pp. 3046–3055.	A.S.L. Sudol, J. Butler, D.P. Ivory, I. Tews and M. Crispin, Extensive substrate recognition by the streptococcal antibody-degrading enzymes IdeS and EndoS, Nat. Commun. 13 (2022), pp. 7801.	B. Trastoy, J.J. Du, J.O. Cifuente, L. Rudolph, M. García-Alija, E.H. Klontz et al., Mechanism of antibody-specific deglycosylation and immune evasion by Streptococcal IgG-specific endoglycosidases, Nat. Commun. 14 (2023), pp. 1705.
Alpha-enolase		V. Pancholi, P. Fontan and H. Jin, Plasminogen-mediated group A streptococcal adherence to and pericellular invasion of human pharyngeal cells, Microb. Pathog. 35 (2003), pp. 293–303.	R.J. Edwards, M. Pyzio, M. Gierula, C.E. Turner, V.B. Abdul-Salam and S. Sriskandan, Proteomic analysis at the sites of clinical infection with invasive Streptococcus pyogenes, Sci. Rep. 8 (2018), pp. 5950.
uPA		M.L. Sanderson-Smith, Y. Zhang, D. Ly, D. Donahue, A. Hollands, V. Nizet et al., A key role for the urokinase plasminogen activator (uPA) in invasive Group A streptococcal infection, PLoS Pathog. 9 (2013), pp. e1003469.	D. Ly, D. Donahue, M.J. Walker, V.A. Ploplis, J.D. McArthur, M. Ranson et al., Characterizing the role of tissue-type plasminogen activator in a mouse model of Group A streptococcal infection, Microbes Infect. 21 (2019), pp. 412–417.
SpyAD		L. Zhu, R.J. Olsen, S.B. Beres, M.O. Saavedra, S.L. Kubiak, C.C. Cantu et al., Streptococcus pyogenes genes that promote pharyngitis in primates, JCI Insight 5 (2020), .	L. Zhu, R.J. Olsen, S.B. Beres, M. Ojeda Saavedra, S.L. Kubiak, C.C. Cantu et al., Genome-Wide Screens Identify Group A Streptococcus Surface Proteins Promoting Female Genital Tract Colonization and Virulence, Am. J. Pathol. 190 (2020), pp. 862–873.
Sil		B.B. Hertzog, Y. Kaufman, D. Biswas, M. Ravins, P. Ambalavanan, R. Wiener et al., A Sub-population of Group A Streptococcus Elicits a Population-wide Production of Bacteriocins to Establish Dominance in the Host, Cell Host Microbe 23 (2018), pp. 312–323.e6.
Oxo-C12		R. Banerji and S.D. Saroj, Interspecies signaling affects virulence related morphological characteristics of Streptococcus pyogenes M3, FEMS Microbiol. Lett. 368 (2021), .
Arginine deiminase
